# Supplementary material for: Molecular evidence of Echinococcus canadensis (G6/G7) predominance in Mongolian livestock and its implications for control
Source: PLoS Negl Trop Dis. 2026 Jun 15;20(6):e0014433. doi: 10.1371/journal.pntd.0014433 (PMC13278582; doi:10.1371/journal.pntd.0014433)
Supplement: S1 — Dataset used for the descriptive analyses of cyst characteristics. (XLSX) [file pntd.0014433.s007.xlsx]

## Sheet: Sheet1
Provinces	host_species	animal_number	cyst_count	cyst_diameter	Calcification	Fluid presence	Eg_positive_count
BH	sheep	1	1	1-3 cm	yes	yes	0
BH	sheep	2	1	1-3 cm	yes	yes	0
BH	sheep	3	1	4-5 cm	yes	yes	0
BH	sheep	4	1	>5 cm	yes	yes	0
BH	sheep	5	1	1-3 cm	yes	no	0
BH	sheep	6	1	1-3 cm	yes	no	0
BH	sheep	7	1	1-3 cm	yes	no	0
BH	sheep	8	1	1-3 cm	yes	no	1
BH	sheep	9.1	1	1-3 cm	yes	no	0
BH	sheep	9.2	1	1-3 cm	yes	no	0
BH	sheep	10	2	4-5 cm	yes	no	0
BH	sheep	11	2	1-3 cm	yes	no	0
BH	sheep	12	1	1-3 cm	yes	no	0
BH	sheep	13	1	4-5 cm	yes	yes	0
BH	sheep	14	1	1-3 cm	yes	yes	0
BH	sheep	15	1	>5 cm	yes	yes	0
BH	sheep	16	1	1-3 cm	yes	no	0
BH	sheep	17	1	1-3 cm	yes	no	1
BH	sheep	18	1	>5 cm	yes	yes	0
BH	sheep	19	1	1-3 cm	yes	yes	0
BH	sheep	20	1	1-3 cm	yes	no	0
BH	sheep	21	4	1-3 cm	yes	no	0
DU	sheep	1	1	1-3 cm	n/A	n/A	0
DU	sheep	2	1	1-3 cm	yes	no	0
DU	sheep	3	1	1-3 cm	yes	no	0
DU	sheep	4	1	1-3 cm	yes	no	0
DU	sheep	5	1	1-3 cm	yes	no	0
DU	sheep	6	1	1-3 cm	yes	no	0
DU	sheep	7	1	1-3 cm	yes	no	0
DU	sheep	8	1	4-5 cm	yes	no	0
DU	sheep	9	1	1-3 cm	yes	no	0
DU	sheep	10	3	<1 cm	yes	no	0
DU	sheep	11	1	1-3 cm	yes	no	0
DU	sheep	12	1	1-3 cm	yes	no	0
DU	sheep	13	1	1-3 cm	yes	no	0
DU	sheep	14	1	1-3 cm	yes	no	0
DU	sheep	15.1	1	1-3 cm	yes	no	0
DU	sheep	15.2	1	1-3 cm	yes	no	0
DU	sheep	16	1	n/A	n/A	yes	0
DU	sheep	17	1	4-5 cm	yes	no	0
DU	sheep	18	1	1-3 cm	yes	no	0
DU	sheep	19	1	1-3 cm	no	no	0
DU	sheep	20	1	4-5 cm	yes	no	0
DU	sheep	21	2	1-3 cm	no	no	0
DU	sheep	22	1	>5 cm	yes	no	0
DU	sheep	23	2	n/A	yes	no	0
DU	sheep	24	1	>5 cm	no	yes	0
DU	sheep	25	1	n/A	yes	no	0
DU	sheep	26	1	1-3 cm	yes	no	0
DU	sheep	27	1	4-5 cm	yes	no	0
DU	sheep	28	1	>5 cm	no	yes	0
DU	sheep	29	1	n/A	yes	yes	0
DU	sheep	30	1	1-3 cm	yes	no	0
DU	sheep	31	1	1-3 cm	yes	no	0
TV	sheep	1.1	1	1-3 cm	yes	yes	0
TV	sheep	1.2	1	1-3 cm	yes	yes	0
TV	sheep	2	1	n/A	yes	no	0
TV	sheep	3.1	1	n/A	yes	no	0
TV	sheep	3.2	1	n/A	yes	no	0
TV	sheep	4	1	n/A	n/A	yes	1
TV	sheep	5	1	1-3 cm	yes	no	0
TV	sheep	6	1	4-5 cm	yes	no	0
TV	sheep	7	1	n/A	yes	no	0
TV	sheep	8	1	n/A	n/A	n/A	0
TV	sheep	9	3	n/A	no	no	0
TV	sheep	10	1	4-5 cm	yes	no	0
TV	sheep	11	1	4-5 cm	n/A	n/A	0
TV	sheep	12	2	1-3 cm	yes	no	0
TV	sheep	13	1	4-5 cm	yes	no	0
TV	sheep	14	1	1-3 cm	yes	no	1
TV	sheep	15	1	1-3 cm	yes	no	0
TV	sheep	16	1	1-3 cm	yes	no	0
TV	sheep	17	1	1-3 cm	yes	no	1
TV	sheep	18	1	1-3 cm	yes	no	1
TV	sheep	19	1	1-3 cm	yes	no	0
TV	sheep	20	1	1-3 cm	yes	n/A	0
TV	sheep	21	1	1-3 cm	yes	n/A	0
TV	sheep	22	1	n/A	yes	n/A	0
TV	sheep	23	1	1-3 cm	yes	n/A	0
TV	sheep	24	1	1-3 cm	yes	no	0
TV	sheep	25	1	1-3 cm	yes	no	0
TV	sheep	26	1	1-3 cm	yes	no	0
TV	sheep	27	1	1-3 cm	yes	no	0
TV	sheep	28	1	1-3 cm	yes	no	0
TV	sheep	29	1	4-5 cm	yes	no	0
TV	sheep	30	1	n/A	n/A	n/A	0
TV	sheep	31	1	1-3 cm	yes	no	0
TV	sheep	32	1	n/A	yes	n/A	0
TV	sheep	33	1	4-5 cm	yes	no	0
TV	sheep	34	1	1-3 cm	yes	no	0
TV	sheep	35	1	1-3 cm	yes	no	0
TV	sheep	36	1	1-3 cm	yes	no	0
TV	sheep	37	1	1-3 cm	yes	no	0
TV	sheep	38	1	1-3 cm	yes	no	1
TV	sheep	39	2	n/A	yes	no	0
TV	sheep	40	1	1-3 cm	yes	no	1
TV	sheep	41	1	n/A	yes	no	1
TV	sheep	42	1	n/A	yes	no	0
TV	sheep	43	1	1-3 cm	yes	no	0
TV	sheep	44	1	1-3 cm	yes	yes	1
TV	sheep	45	2	>5 cm	no	yes	0
TV	sheep	46	2	>5 cm	yes	no	0
TV	sheep	47	1	>5 cm	yes	yes	0
TV	sheep	48	1	4-5 cm	yes	yes	0
TV	sheep	49	1	4-5 cm	yes	yes	0
TV	sheep	50	1	1-3 cm	yes	yes	0
UG	camel	1	1	1-3 cm	yes	no	0
UG	camel	2	1	1-3 cm	no	yes	1
UG	camel	3	1	>5 cm	no	no	0
UG	goat	4	1	1-3 cm	yes	no	0
UG	goat	5	1	1-3 cm	yes	no	0
UG	goat	6	1	1-3 cm	yes	no	0
UG	goat	7	2	1-3 cm	yes	no	1
UG	goat	8	2	1-3 cm	yes	no	0
UG	goat	9	1	>5 cm	no	yes	1
UG	sheep	10	1	4-5 cm	yes	no	0
UG	sheep	11	2	1-3 cm	yes	no	1
UG	sheep	12	4	1-3 cm	yes	no	0
UG	sheep	13	1	1-3 cm	yes	no	0

## Sheet: description
Variable name	Description	Values / options
Provinces	Province where the animal/cyst was collected	BH = Bayankhongor; DU = Dundgovi; TV = Tuv; UG = Umnugobi
host_species	Host animal species	Sheep; Goat; Camel
animal_number	Anonymous identifier for animals with cystic lesions	Numeric ID
cyst_count	Number of cysts represented by the row	Integer: 1, 2, 3, etc.
cyst_diameter	Recorded cyst size category	<1 cm; 1–3 cm; 4–5 cm; >5 cm; NA
Calcification	Macroscopic calcification status of the cyst/cysts	Yes; No; NA
Fluid presence	Presence of cyst fluid	Yes; No; NA
Eg_positive_count	Number of molecularly confirmed/genotyped Echinococcus granulosus s.l. cysts represented by the row	0; 1
